# Supplementary material for: Possible ramifications of climate variability on HPAI-H5N1 outbreak occurrence: Case study from the Menoufia, Egypt
Source: PLoS One. 2020 Oct 29;15(10):e0240442. doi: 10.1371/journal.pone.0240442 (PMC7595442; doi:10.1371/journal.pone.0240442)
Supplement: S1 Data — (XLSX) [file pone.0240442.s001.xlsx]

## Sheet: Sheet4
	ID	year	Qrt	Sum of Cases	Sum of Events	T.Population	RH	T-DEW	T-MAX	T-MIN	WS-MAX	WS-MIN
Outbreak period (Epidemic wave)	EW1	2006	Qrt1	130938	3	16700722	58.7017	7.0925	24.6367	9.2875	3.7225	0.8575
Outbreak period (Epidemic wave)	EW1	2006	Qrt1	2182300	50	16700722	48.64	5.3629	25.8816	10.2894	4.27645	0.957419
Outbreak period (Epidemic wave)	EW1	2006	Qrt2	480106	11	16700722	47.085	8.24733	29.9337	13.4747	4.736	1.282
Outbreak period (Epidemic wave)	EW1	2006	Qrt2	87292	2	16700722	44.975	9.725	32.365	14.605	4.925	1.545
Outbreak period (Epidemic wave)	EW2	2006	Qrt4	174584	4	6.4471e+06	60.2507	9.91533	24.8207	13.1747	3.52067	1.02467
Outbreak period (Epidemic wave)	EW2	2006	Qrt4	1134796	26	6.4471e+06	63.0684	7.36484	20.9961	9.91516	3.85903	1.14419
Outbreak period (Epidemic wave)	EW2	2007	Qrt1	829274	19	6.4471e+06	62.0519	5.58484	20.1068	7.97645	3.76387	1.01839
Outbreak period (Epidemic wave)	EW2	2007	Qrt1	174584	4	6.4471e+06	60.2846	6.26464	21.3468	8.93107	4.17286	1.13964
Outbreak period (Epidemic wave)	EW2	2007	Qrt1	87292	2	6.4471e+06	49.4977	5.46355	25.2581	10.1561	4.72806	1.14613
Outbreak period (Epidemic wave)	EW2	2007	Qrt2	87292	2	6.4471e+06	46.312	6.454	27.7	12.294	5.446	1.25
Outbreak period (Epidemic wave)	EW3	2007	Qrt4	261876	6	3.74937e+06	61.3355	7.40727	21.6509	10.4045	4.10909	1.27727
Outbreak period (Epidemic wave)	EW3	2008	Qrt1	741982	17	3.74937e+06	60.5668	4.5871	18.8465	7.54194	4.16774	1.29194
Outbreak period (Epidemic wave)	EW3	2008	Qrt1	218230	5	3.74937e+06	61.6334	5.74724	20.3476	7.72724	4.01586	1.06241
Outbreak period (Epidemic wave)	EW3	2008	Qrt1	87292	2	3.74937e+06	53.9191	7.32909	26.8782	11.2727	3.61636	1.01818
Outbreak period (Epidemic wave)	EW4	2009	Qrt1	218230	5	5.18968e+07	49.5227	3.23967	22.249	9.12767	3.724	1.073
Outbreak period (Epidemic wave)	EW4	2009	Qrt1	218230	5	5.18968e+07	48.3043	3.06179	22.4204	8.73036	4.52714	1.25857
Outbreak period (Epidemic wave)	EW4	2009	Qrt1	174584	4	5.18968e+07	49.2387	4.56677	24.1571	9.18226	4.46323	0.986452
Outbreak period (Epidemic wave)	EW4	2009	Qrt2	174584	4	5.18968e+07	45.2667	7.69267	30.2217	13.0627	4.78367	1.09667
Outbreak period (Epidemic wave)	EW4	2009	Qrt2	87292	2	5.18968e+07	41.4919	9.51516	33.0129	16.0281	5.38194	1.12387
Outbreak period (Epidemic wave)	EW4	2009	Qrt2	43646	1	5.18968e+07	37.1457	12.5287	39.269	20.381	5.29733	1.007
Outbreak period (Epidemic wave)	EW4	2009	Qrt3	0	0	5.18968e+07	41.8861	15.5555	39.7171	22.3987	5.06355	1.00484
Outbreak period (Epidemic wave)	EW4	2009	Qrt3	174584	4	5.18968e+07	44.7926	15.2648	38.0658	21.4561	4.47677	0.83
Outbreak period (Epidemic wave)	EW4	2009	Qrt3	174584	4	5.18968e+07	50.539	15.7927	35.5563	20.7277	4.90267	0.904667
Outbreak period (Epidemic wave)	EW4	2009	Qrt4	87292	2	5.18968e+07	50.1213	13.3826	33.3181	19.1594	3.9071	0.859677
Outbreak period (Epidemic wave)	EW4	2009	Qrt4	218230	5	5.18968e+07	56.5633	9.96967	26.3653	14.1597	4.20567	1.169
Outbreak period (Epidemic wave)	EW4	2009	Qrt4	261876	6	5.18968e+07	56.27	6.51355	22.7626	10.7748	4.33968	1.40258
Outbreak period (Epidemic wave)	EW4	2010	Qrt1	654690	15	5.18968e+07	52.7542	4.73516	23.0919	9.51355	3.98323	1.00839
Outbreak period (Epidemic wave)	EW4	2010	Qrt1	1833132	42	5.18968e+07	44.5257	3.3325	24.7696	10.6039	4.12821	1.23607
Outbreak period (Epidemic wave)	EW4	2010	Qrt1	1789486	41	5.18968e+07	47.649	6.75226	28.0265	11.8584	4.63452	1.17903
Outbreak period (Epidemic wave)	EW4	2010	Qrt2	654690	15	5.18968e+07	40.0997	6.554	31.0477	13.9047	4.35033	0.988667
Outbreak period (Epidemic wave)	EW4	2010	Qrt2	349168	8	5.18968e+07	37.4794	8.84452	35.0923	17.0587	4.82484	1.14839
Outbreak period (Epidemic wave)	EW4	2010	Qrt2	305522	7	5.18968e+07	38.9013	12.9117	38.352	20.8283	5.33233	0.949
Outbreak period (Epidemic wave)	EW4	2010	Qrt3	174584	4	5.18968e+07	46.1116	16.2932	38.44	21.9235	4.9871	1.11935
Outbreak period (Epidemic wave)	EW4	2010	Qrt3	261876	6	5.18968e+07	46.1506	17.7019	40.7435	23.639	4.6929	0.949032
Outbreak period (Epidemic wave)	EW4	2010	Qrt3	567398	13	5.18968e+07	48.6323	15.882	36.9117	21.161	4.709	0.905667
Outbreak period (Epidemic wave)	EW4	2010	Qrt4	349168	8	5.18968e+07	50.8477	14.329	33.6226	19.9535	4.50452	1.21677
Outbreak period (Epidemic wave)	EW4	2010	Qrt4	349168	8	5.18968e+07	58.185	12.2867	29.648	15.5973	3.59067	1.152
Outbreak period (Epidemic wave)	EW4	2010	Qrt4	261876	6	5.18968e+07	54.5655	6.23355	24.0439	11.0961	4.22677	1.34613
Outbreak period (Epidemic wave)	EW4	2011	Qrt1	1309380	30	5.18968e+07	64.7332	7.26484	20.5306	9.45387	3.48387	0.836129
Outbreak period (Epidemic wave)	EW4	2011	Qrt1	349168	8	5.18968e+07	56.5743	5.70536	21.6939	9.27071	4.39964	1.07964
Outbreak period (Epidemic wave)	EW4	2011	Qrt1	1222088	28	5.18968e+07	51.8874	6.00419	24.9481	9.71032	4.53613	1.23097
Outbreak period (Epidemic wave)	EW4	2011	Qrt2	829274	19	5.18968e+07	45.211	6.94933	28.6253	13.1167	4.712	0.977667
Outbreak period (Epidemic wave)	EW4	2011	Qrt2	960212	22	5.18968e+07	41.7161	9.80516	32.8516	16.781	5.18226	1.09742
Outbreak period (Epidemic wave)	EW4	2011	Qrt2	785628	18	5.18968e+07	42.9673	13.157	36.6	19.339	5.528	1.09033
Outbreak period (Epidemic wave)	EW4	2011	Qrt3	480106	11	5.18968e+07	41.6426	14.8719	39.6903	21.3055	4.96935	1.00032
Outbreak period (Epidemic wave)	EW4	2011	Qrt3	0	0	5.18968e+07	45.5277	15.8113	38.3223	21.7548	4.86581	0.810968
Outbreak period (Epidemic wave)	EW4	2011	Qrt3	87292	2	5.18968e+07	48.6503	15.513	36.3363	20.8327	4.259	0.716667
Outbreak period (Epidemic wave)	EW4	2011	Qrt4	0	0	5.18968e+07	51.0132	12.4184	30.8197	17.9394	4.48581	0.958065
Outbreak period (Epidemic wave)	EW4	2011	Qrt4	0	0	5.18968e+07	60.838	9.575	23.8357	12.7143	3.933	1.07267
Outbreak period (Epidemic wave)	EW4	2011	Qrt4	174584	4	5.18968e+07	66.2787	7.9329	20.9994	9.47258	3.87968	1.17871
Outbreak period (Epidemic wave)	EW4	2012	Qrt1	741982	17	5.18968e+07	62.3613	4.49419	17.9461	6.78	4.51484	1.41903
Outbreak period (Epidemic wave)	EW4	2012	Qrt1	174584	4	5.18968e+07	54.944	2.108	19.352	5.287	3.795	0.989
Outbreak period (Epidemic wave)	EW5	2012	Qrt4	480106	11	9.41916e+06	54.2968	14.7461	32.6554	19.2518	3.85786	0.880714
Outbreak period (Epidemic wave)	EW5	2012	Qrt4	523752	12	9.41916e+06	58.6927	12.1737	27.5747	16.0213	3.82733	0.976333
Outbreak period (Epidemic wave)	EW5	2012	Qrt4	611044	14	9.41916e+06	57.2116	6.50194	21.7526	10.5681	4.05065	1.25806
Outbreak period (Epidemic wave)	EW5	2013	Qrt1	218230	5	9.41916e+06	58.6861	4.60129	20.2381	7.41516	4.15032	1.12581
Outbreak period (Epidemic wave)	EW5	2013	Qrt1	480106	11	9.41916e+06	53.7218	4.9175	23.0275	8.74071	3.95893	0.887857
Outbreak period (Epidemic wave)	EW5	2013	Qrt1	0	0	9.41916e+06	42.9613	4.78	28.2258	11.2545	4.89774	1.26161
Outbreak period (Epidemic wave)	EW5	2013	Qrt2	218230	5	9.41916e+06	44.8693	6.83815	28.723	12.703	5.39852	1.20815
Outbreak period (Epidemic wave)	EW6	2013	Qrt4	87292	2	5.2857e+07	54.22	11.619	29.724	15.49	4.348	1.328
Outbreak period (Epidemic wave)	EW6	2013	Qrt4	87292	2	5.2857e+07	55.0663	10.7	27.9457	15.453	3.77833	0.998
Outbreak period (Epidemic wave)	EW6	2013	Qrt4	87292	2	5.2857e+07	59.7758	6.11968	20.9584	9.43581	3.99194	1.05
Outbreak period (Epidemic wave)	EW6	2014	Qrt1	0	0	5.2857e+07	62.3413	6.71387	21.7858	9.0729	3.14581	0.732903
Outbreak period (Epidemic wave)	EW6	2014	Qrt1	0	0	5.2857e+07	65.79	7.92143	22.2868	8.88964	3.72714	1.05821
Outbreak period (Epidemic wave)	EW6	2014	Qrt1	43646	1	5.2857e+07	49.7558	6.17742	26.0629	10.6329	4.38032	1.10226
Outbreak period (Epidemic wave)	EW6	2014	Qrt2	0	0	5.2857e+07	44.2673	8.32767	31.133	13.904	4.44733	1.125
Outbreak period (Epidemic wave)	EW6	2014	Qrt2	130938	3	5.2857e+07	40.0074	10.1332	34.4848	17.8481	5.16355	1.12581
Outbreak period (Epidemic wave)	EW6	2014	Qrt2	261876	6	5.2857e+07	40.094	12.795	37.7753	20.189	5.50467	1.08267
Outbreak period (Epidemic wave)	EW6	2014	Qrt3	0	0	5.2857e+07	44.0871	15.33	38.6132	21.5061	5.03484	0.910968
Outbreak period (Epidemic wave)	EW6	2014	Qrt3	0	0	5.2857e+07	46.4168	16.6439	38.9916	22.5413	4.80355	0.930645
Outbreak period (Epidemic wave)	EW6	2014	Qrt3	0	0	5.2857e+07	48.623	15.689	36.1447	21.3323	4.63733	0.718
Outbreak period (Epidemic wave)	EW6	2014	Qrt4	0	0	5.2857e+07	52.0958	13.0419	31.4084	18.0432	4.13161	0.875484
Outbreak period (Epidemic wave)	EW6	2014	Qrt4	349168	8	5.2857e+07	58.9213	10.8823	26.1483	14.5307	4.31267	1.09467
Outbreak period (Epidemic wave)	EW6	2014	Qrt4	349168	8	5.2857e+07	58.4729	7.44903	23.3555	10.8632	3.42935	0.949032
Outbreak period (Epidemic wave)	EW6	2015	Qrt1	611044	14	5.2857e+07	57.4558	3.97871	19.4887	7.69194	4.47194	1.43452
Outbreak period (Epidemic wave)	EW6	2015	Qrt1	698336	16	5.2857e+07	55.2264	3.76607	20.4032	7.9425	4.30821	1.265
Outbreak period (Epidemic wave)	EW6	2015	Qrt1	87292	2	5.2857e+07	52.949	7.29	25.8916	10.9606	4.40323	0.990645
Outbreak period (Epidemic wave)	EW6	2015	Qrt2	0	0	5.2857e+07	48.19	7.447	28.4063	11.8737	4.91133	1.203
Outbreak period (Epidemic wave)	EW6	2015	Qrt2	0	0	5.2857e+07	41.2258	10.1813	34.461	16.8781	5.14903	0.988387
Outbreak period (Epidemic wave)	EW6	2015	Qrt2	0	0	5.2857e+07	44.1143	13.3607	35.8053	19.5017	5.467	0.907667
Outbreak period (Epidemic wave)	EW6	2015	Qrt3	43646	1	5.2857e+07	42.2287	14.7329	38.7694	21.4006	5.02935	0.913871
Outbreak period (Epidemic wave)	EW6	2015	Qrt3	0	0	5.2857e+07	43.93	17.219	40.369	24.1852	4.83387	1.05935
Outbreak period (Epidemic wave)	EW6	2015	Qrt3	0	0	5.2857e+07	46.7373	16.5767	38.2557	22.933	4.62467	1.064
Outbreak period (Epidemic wave)	EW6	2015	Qrt4	43646	1	5.2857e+07	55.6619	15.4781	32.4323	19.8735	4.19871	1.04613
Outbreak period (Epidemic wave)	EW6	2015	Qrt4	0	0	5.2857e+07	63.9253	12.8677	26.3567	15.73	3.99867	1.11633
Outbreak period (Epidemic wave)	EW6	2015	Qrt4	43646	1	5.2857e+07	64.6148	8.58839	21.49	11.2048	4.08065	1.11581
Outbreak period (Epidemic wave)	EW6	2016	Qrt1	0	0	5.2857e+07	63.1529	5.23194	18.7229	7.90806	3.98226	1.15226
Outbreak period (Epidemic wave)	EW6	2016	Qrt1	43646	1	5.2857e+07	56.5334	6.91828	24.4455	9.79414	3.81966	1.0169
Outbreak period (Epidemic wave)	EW6	2016	Qrt1	0	0	5.2857e+07	48.4652	6.17419	26.5677	11.5784	4.63	1.1371
Outbreak period (Epidemic wave)	EW6	2016	Qrt2	0	0	5.2857e+07	39.2553	7.688	33.7937	14.9573	4.71767	1.20967
Outbreak period (Epidemic wave)	EW6	2016	Qrt2	0	0	5.2857e+07	39.0997	9.74323	34.7532	17.6577	5.5071	1.30194
Outbreak period (Epidemic wave)	EW6	2016	Qrt2	43646	1	5.2857e+07	36.7577	12.8873	39.9897	21.4987	5.247	1.12967
Outbreak period (Epidemic wave)	EW6	2016	Qrt3	0	0	5.2857e+07	44.2158	15.9616	38.811	22.3848	5.05677	1.05548
Outbreak period (Epidemic wave)	EW6	2016	Qrt3	0	0	5.2857e+07	47.6113	16.8155	38.3435	22.3652	4.83742	0.849677
Outbreak period (Epidemic wave)	EW6	2016	Qrt3	0	0	5.2857e+07	48.7747	15.528	36.1247	21.095	4.86867	0.89
Outbreak period (Epidemic wave)	EW6	2016	Qrt4	0	0	5.2857e+07	57.2319	15.1526	32.5887	18.6787	4.41484	1.06903
Outbreak period (Epidemic wave)	EW6	2016	Qrt4	0	0	5.2857e+07	57.5543	10.9717	26.914	14.8723	3.981	1.30233
Outbreak period (Epidemic wave)	EW6	2016	Qrt4	43646	1	5.2857e+07	67.8239	7.39581	19.2406	8.99742	4.21935	1.27226
